# Supplementary material for: A comparison between measured and calculated central venous oxygen saturation in critically ill patients
Source: PLoS One. 2018 Nov 8;13(11):e0206868. doi: 10.1371/journal.pone.0206868 (PMC6224192; doi:10.1371/journal.pone.0206868)
Supplement: S1 File — (XLSX) [file pone.0206868.s001.xlsx]

## Sheet: File_PON
SEXE	AGE	MOTIF	PAMmmHg	TYPEVENTILATION	Hb	AMINES	PH	ScvO2_m	ScvO2_c	PcvO2	pcvC02	Bicarb	BE	Lac
M	61	IRA	77	VS	10.3	0	7.4	#NULL!	53	28	61	37.8	10.6	#NULL!
M	54	HYPOGLYCEMIE	74	VS	11.7	0	7.36	60	49.6	28	54	30.5	4	1.9
F	49	ISCHEMIE MESENTERIQUE VEINEUSE	84	VS	9.7	0	7.41	66	58.2	30	42	26.6	1.7	0.9
F	34	IRA	69	MV	11	0	7.36	64.7	62.6	34	51	28.8	2.6	1.3
M	83	ACR	58	MV	8.6	0	7.42	58.6	61	31	38	24.6	0.2	1.6
M	67	IRA	81	MV	14	0	7.36	68.5	71	39	59	33	6	0.5
M	78	IRA	62	MV	12.2	0	7.37	57	50	28	52	30	4	0.8
F	79	EP MASSIVE	83	MV	11.2	0	7.42	66.2	68.7	35	38	24.6	0.2	1
M	85	CHOC SEPTIQUE PERITONITE	74	VS	8	0	7.37	56	55	30	45	26	0.6	1
M	63	IRA	74	VS	7.5	0	7.34	56	45.6	27	50	27	1	#NULL!
M	80	POST OP	84	MV	9.8	0	7.33	67.7	51.8	30	43	22.7	-3.1	0.7
M	71	IRA/OAP	73	MV	9.8	0	7.41	61.7	73	38	50	31.7	6	1.3
M	71	IRA	63	VS	9	0	7.32	56	58	33	89	46	17	0.8
M	56	ACIDO	119	VS	10	0	7.5	69	72	34	43	33.5	9	#NULL!
F	28	PA	81	MV	12	0	7.48	67	67.4	32	43	32	7.6	2
M	49	IRA POST OP	73	VS	10.3	0	7.43	66.2	72.5	32	48	32	6.6	1
M	69	SEPSIS URINAIRE	65	VS	9.8	0	7.43	53.7	39.6	22	38	25	0.9	0.7
M	35	CHOC SEPTIQUE PERITONITE	58	MV	10.8	0	7.44	57.4	53.5	27	42	28.5	4	1.5
F	63	COMA	88	MV	14	0	7.47	69.4	66.7	32	42	30.6	6	#NULL!
M	42	PA	65	VS	12.8	0	7.37	73.6	67	36	61	35.3	8	#NULL!
F	78	choc septique peritonite cholecystite	104	VS	12.2	0	7.42	71	65	33	35	22.7	-1.3	1.4
F	74	IRA	93	MV	9	0	7.38	73.6	64.1	34	54	32	6	1.8
M	55	CHOC SEPTIQUE PULMONAIRE	91	MV	7.5	0	7.4	70.3	72.1	38	43	26.6	1.6	1.4
M	57	SDRA	83	MV	10	0	7.33	82	76	44	53	28	1.3	1
F	82	CHOC SEPTIQUE BACTERIEMIQUE	72	VS	8	0	7.38	73	67.6	36	35	20.7	-4	0.7
F	52	ACR	127	MV	12	0	7.4	87	83.5	47	35	22.7	-1.3	1
F	73	POST OP VASCULAIRE	66	VS	10.7	0	7.42	74.3	70.3	36	39	25.3	0.8	2
F	76	SEPSIS PULMONAIRE	98	MV	8.6	0	7.4	83	74.9	40	61	37.8	11.3	1.2
M	72	COMA TC	86	MV	9.3	0	7.34	74.5	72.6	41	48	26.6	-0.1	#NULL!
F	62	CHOC SEPTIQUE COLITE	91	MV	9.7	0	7.39	72.2	68.3	36	40	24.2	-0.7	#NULL!
F	73	IRA	89	VS	7.7	0	7.34	75	72.6	41	35	19	-6	0.6
M	66	LEWYS SANTY	77	VS	11.7	0	7.41	77	69.7	36	36	22.8	-1.5	1.7
M	51	ACIDO CETOSE	77	VS	14.6	0	7.41	74.4	62.4	22.2	32	22.2	-1.8	1.2
M	52	PA	67	MV	7.5	0	7.33	73.4	75.9	44	43	22.7	-3	2
F	30	SDRA	97	MV	9.2	0	7.34	84.4	80.7	48	45	24.3	-1.5	0.5
M	59	SEPSIS PULMONAIRE	86	MV	11.4	0	7.32	76	76.6	45	66	34	6	1.3
F	82	IRA	73	VS	9	0	7.29	80.8	73.6	44	62	29.8	2.4	0.6
M	68	HEMORRAGIE DIGESTIVE	90	MV	9	0	7.26	93	88	63	33	14.8	-11	2.6
M	57	POST OP	87	VS	11.6	0	7.27	74.6	66.4	40	45	20.7	-6	1
M	64	ACR	88	MV	11	0	7.31	70.5	62.6	36	53	26.7	-0.2	1.6
F	64	AKI	120	MV	10	0	7.2	82	75	50	45	17.6	-10	#NULL!
F	44	IRA	54	VS	8.6	0	7.29	84.4	82	52	#NULL!	26.4	-0.5	1.6
M	66	IRA	98	MV	11.5	0	7.26	83	77.6	49	64	28.7	0.4	0.8
M	55	IRA	70	MV	7	0	7.32	75.2	61.5	35	52	26.8	0.5	#NULL!
M	60	POST OP OCCLUSION	75	MV	11.5	0	7.43	72	74	38	57	37.8	11.5	0.7
M	38	CHOC SEPTIQUE PERITONITE	108	VS	#NULL!	0	7.44	72.9	73.1	37	47	32	6.8	#NULL!
M	65	CHOC SEPTIQUE PERITONITE OCCLUSION	86	VS	11.7	0	7.5	80	83.4	43	38	29.6	6	1
M	27	MENINGO ENCEPHALITE HERPETIQUE	#NULL!	MV	12.2	0	7.43	82.2	85.4	49	47	31	6	0.8
F	65	COMA AVC	84	MV	8	0	7.43	76.6	75.4	39	41	27	2.6	1
F	49	AKI	96	MV	12	0	7.44	82.7	80.2	43	33	22.4	-1.2	1.3
M	68	COMA AVC	96	MV	13.2	0	7.43	75.6	75.4	39	38	25	1	1.8
M	48	POST OP	85	MV	11.7	0	7.43	86	79	42	37	24.6	0.4	1.6
F	52	CHOC SEPTIQUE BACTERIEMIQUE	99	VS	8.8	1	7.38	65.8	55.8	30	41	24.3	-0.8	0.9
F	81	PA	75	VS	14.4	1	7.38	68.2	67.6	36	43	25.4	0	4.2
M	68	PA	82	MV	12.7	1	7.33	61.3	56.1	32	31	16.2	-8.5	3
F	75	CHOC CARDIOGENIQUE	70	VS	12	1	7.4	46	45.3	25	53	32.8	6.7	1.5
M	46	CHOC SEPTIQUE COLITE	90	VS	13	1	7.33	65.8	49.5	29	40	21	-4.5	2
M	56	CHOC CARDIOGENIQUE	91	MV	9	1	7.35	63	51	29	51	28.2	2	1
F	73	CHOC SEPTIQUE UROLOGIQUE	72	VS	8.3	1	7.36	69.6	60.6	33	49	27.7	2	2.8
M	69	HEPATITE AIGUE	56	VS	9.8	1	7.33	62	56.2	32	43	22.7	-3	#NULL!
M	81	CHOC SEPTIQUE ABDOMINAL	69	MV	15	1	7.35	63.4	55.6	31	45	25	-1.2	1.4
M	80	ISCHEMIE MESENTERIQUE	67	MV	10.5	1	7.37	62.2	55	30	40	23	-2	2.5
M	68	CHOC CARDIOGENIQUE	93	MV	10	1	7.28	69	65.5	39	46	21	-5	1.2
M	77	POST OP VASCULAIRE	97	MV	10	1	7.29	52.4	50.8	31	41	19.7	-6.5	2.6
F	74	IRA	67	MV	9.5	1	7.28	58.3	58.4	35	49	23	-3.8	3
F	83	SDRA	70	MV	10.7	1	7.28	68.7	71.5	43	44	20.7	-5.8	7.5
M	39	SDRA	55	VS	9.5	1	7.53	75	72.6	33	31	26	3.4	1.6
M	56	CHOC SEPTIQUE PULMONAIRE	92	MV	7	1	7.5	69.5	78	38	42	33	8.8	#NULL!
F	63	ACR	#NULL!	MV	10	1	7.46	64	62	30	41	29	5	3
F	84	CHOC SEPTIQUE PERITONITE	72	MV	11.6	1	7.35	78	65.4	36	33	18.2	-6.5	8
F	60	ACR	58	MV	#NULL!	1	7.35	79	72	40	39	21.5	-3.8	1.7
F	55	CHOC SEPTIQUE UROLOGIQUE	#NULL!	VS	13.5	1	7.36	72	72.4	40	30	17	-7.6	1
F	75	CHOC SEPTIQUE PERITONITE	71	MV	16.7	1	7.37	83	77	43	39	22.5	-2.5	2
M	68	CHOC SEPTIQUE BACTERIEMIQUE	55	MV	11.3	1	7.4	75.5	72	38	47	29	3.6	1.8
M	65	SDRA	89	MV	3.5	1	7.39	93.8	85.3	51	47	28.5	3.4	3.3
M	69	EME	82	MV	12	1	7.37	79.7	75.8	42	47	27.2	1.4	1
M	69	EME	#NULL!	MV	10.3	1	7.36	71.6	69.5	38	50	28.2	2	#NULL!
M	64	COMA AVC	88	MV	#NULL!	1	7.39	98	96	86	42	25	0.3	#NULL!
M	60	SDRA	90	MV	14	1	7.37	72.6	71.7	39	51	30	3	2
F	62	POST OP	83	MV	10	1	7.36	77.2	71	39	38	21.5	-3.6	4
M	68	ACR	70	MV	10.4	1	7.42	70.8	70.3	36	53	34.4	8.6	0.9
M	75	SDRA	68	MV	13.2	1	7.33	84.4	74.6	43	47	24.8	-1.5	4
M	77	COMA TC	75	MV	11.2	1	7.33	76.2	62.2	35	45	23.7	-2.3	1
F	64	CHOC SEPTIQUE COLITE	91	MV	9.2	1	7.31	76.7	80	48	38	19	-6.6	3.3
M	67	ISCHEMIE MESENTERIQUE	68	MV	9.7	1	7.18	85.8	86.5	66	35	13	-14.2	5.4
M	74	CHOC ACIDOSE METFORMINE	79	MV	11.2	1	7.32	70	57.5	33	48	24.7	-1.7	1.8
M	52	CHOC SEPTIQUE PERITONITE	75	MV	9.4	1	7.24	81.4	75	48	39	16.7	-10	0.7
F	77	SEPSIS PULMONAIRE	98	VS	14.3	1	7.28	71	58	35	43	20	-6.4	#NULL!
M	84	CHOC SEPTIQUE PULMONAIRE	63	MV	13.5	1	7.28	75	71	43	43	20	-6.4	1.7
M	55	CHOC SEPTIQUE ABDOMINAL	73	MV	10	1	7.07	88	71	54	39	11	-18	9.5
M	79	SDRA	110	MV	15.4	1	7.17	79	77.6	54	65	23.7	-6	2.2
F	69	ACR	65	MV	11.2	1	7.28	70.2	52	32	36	17	-9	5
M	50	CHOC CARDIOGENIQUE	60	MV	#NULL!	1	7.22	80	71	46	49	20	-7.6	2.5
M	54	CHOC ACIDOSE METFORMINE	#NULL!	VS	9	1	7.17	88	79	56	34	12.4	-15	13.3
M	49	ACR	81	MV	14	1	7.29	78.4	61	36	48	23	-4	2
M	68	CHOC SEPTIQUE BACTERIEMIQUE	79	MV	10	1	7.24	80.8	67.3	42	45	19	-7.8	6.5
M	82	ACR	80	MV	11.7	1	7.05	83.6	68.8	53	51	14	-16	5.8
F	64	SDRA	#NULL!	MV	10	1	7.43	72.6	74	38	32	21	-2.5	3
F	76	CHOC HEMORRAGIQUE	51	MV	9.4	1	7.48	83.5	82.5	43	39	29	5	0.6
M	77	CHOC SEPTIQUE PULMONAIRE	91	VS	11	1	7.46	71	74.3	37	53	37.7	12	3
F	82	ACR	72	MV	14.4	1	7.43	82.9	86.2	50	27	18	-4.8	3.4
